# Supplementary material for: Evaluation of the Daily Change in PaO2/FiO2 Ratio as a Predictor of Abnormal Chest X-rays in Intensive Care Unit Patients Post Mechanical Ventilation Weaning: A Retrospective Cohort Study
Source: Medicina (Kaunas). 2022 Feb 17;58(2):303. doi: 10.3390/medicina58020303 (PMC8876640; doi:10.3390/medicina58020303)
Supplement: Supplementary file 1 [file medicina-58-00303-s001.zip]

Archive with 1 entries (1 files):
- medicina-1542079-supplementary.pdf
